# Supplementary material for: The duplicated P450s CYP6P9a/b drive carbamates and pyrethroids cross-resistance in the major African malaria vector Anopheles funestus
Source: PLoS Genet. 2023 Mar 27;19(3):e1010678. doi: 10.1371/journal.pgen.1010678 (PMC10089315; doi:10.1371/journal.pgen.1010678)
Supplement: S1 Table — (XLSX) [file pgen.1010678.s008.xlsx]

## Sheet: FANG & FUMOZ
	Table A: RNASeq alignment metrics for FUMOZ and FANG samples
	Condition	FANG				FUMOZ
	Replicate Name	FANG-UNX-000A	FANG1	FANG2	FANG3	FMZ-UNX-000A	FMZ-UNX-000A	FMZ-UNX-000A	FMZ-UNX-000A
	Read pairs	30147658	30239816	21866954	27346953	28493289	28816817	32935287	27805329
	Read pairs mapped	23849211	14927214	17119390	17903380	22810986	22504336	25396063	22451229
	Percent Mapped	79.11	49.36	78.29	65.47	80.06	78.09	77.11	80.74
	Assigned to genes by Subread	18747275	11415508	13899766	13918824	18075633	18656566	21276653	17496351
	Percent Assigned	62.18	37.75	63.57	50.9	63.44	64.74	64.6	62.92
	Unassigned Unmapped	4636413	13290628	2851904	7333638	3889530	4028269	4991455	3852458
	Unassigned MappingQuality	106611	654588	95431	263342	114884	99893	126664	103731
	Unassigned NoFeatures	6505216	4780213	4951162	5689045	6333569	5929186	6415264	6261654
	Unassigned Ambiguity	152143	98879	68691	142104	79673	102903	125251	91135

## Sheet: Malawi
	Table B: RNASeq alignment metrics for Malawi samples
	Condition	Malawi Bendiocarb			Malawi DDT			Malawi Permethrin				Malawi Unexposed
	Replicate Name	MAL-BEN-060A	MAL-BEN-060A	MAL-BEN-060A	MAL-DDT-060A	MAL-DDT-060A	MAL-DDT-060A	MAL-PER-060A	MAL-PER-060A	MAL-PER-060A	MAL-PER-060A	MAL-UNX-000A	MAL-UNX-000A	MAL-UNX-000A
	Read pairs	41052200	43823571	30185887	25845396	36310293	22785703	30562568	70592055	35777777	32092002	25006462	25819499	23799173
	Read pairs mapped	29802599	32698083	21402784	19314109	28234763	18235481	22132182	49875389	27793925	25133363	18797848	19043141	18000780
	Percent Mapped	72.6	74.61	70.9	74.73	77.76	80.03	72.42	70.65	77.68	78.32	75.17	73.75	75.64
	Assigned to genes by Subread	23284770	24677482	16346084	15014406	24009278	14792843	11436990	23758007	22281865	20503285	15268653	14760162	14451663
	Percent Assigned	56.72	56.31	54.15	58.09	66.12	64.92	37.42	33.66	62.28	63.89	61.06	57.17	60.72
	Unassigned Unmapped	7547254	8274086	6922605	4635286	5295489	2853195	6107853	13974321	5141692	4699931	4449177	4946751	4132659
	Unassigned MappingQuality	211301	211229	137598	107044	131760	94301	350804	939740	163308	131634	106118	113943	91794
	Unassigned NoFeatures	9886168	10223342	6503095	5977020	6742348	4964749	12616223	31817005	8036166	6645298	5058342	5879120	5013872
	Unassigned Ambiguity	122707	437432	276505	111640	131418	80615	50698	102982	154746	111854	124172	119523	109185

## Sheet: Uganda
	Table C: RNASeq alignment metrics for Uganda samples
	Condition	Uganda DDT			Uganda Permethrin			Uganda Unexposed
	Replicate Name	UGA-DDT-060A	UGA-DDT-060A	UGA-DDT-060A	UGA-PER-060A	UGA-PER-060A	UGA-PER-060A	UGA-UNX-000A	UGA-UNX-000A	UGA-UNX-000A
	Read pairs	31347579	27208396	31086647	30965317	30598443	27652993	26886839	30570457	23569384
	Read pairs mapped	20668068	18556654	20708835	20716596	23172815	18459446	19977398	23255216	17547370
	Percent Mapped	65.93	68.2	66.62	66.9	75.73	66.75	74.3	76.07	74.45
	Assigned to genes by Subread	16028866	14745412	15384768	16498716	17931300	14625801	15311101	18061195	13392863
	Percent Assigned	51.13	54.19	49.49	53.28	58.6	52.89	56.95	59.08	56.82
	Unassigned Unmapped	8723401	6640587	8479046	8185019	4955641	7395397	4540861	4690322	3752286
	Unassigned MappingQuality	191389	147355	221307	165812	203508	150217	213442	226804	192259
	Unassigned NoFeatures	6087676	5447163	6698262	5815607	7397080	5249608	6723995	7497880	6148995
	Unassigned Ambiguity	316247	227879	303264	300163	110914	231970	97440	94256	82981
