# Supplementary material for: The duplicated P450s CYP6P9a/b drive carbamates and pyrethroids cross-resistance in the major African malaria vector Anopheles funestus
Source: PLoS Genet. 2023 Mar 27;19(3):e1010678. doi: 10.1371/journal.pgen.1010678 (PMC10089315; doi:10.1371/journal.pgen.1010678)
Supplement: S2 Table — (XLSX) [file pgen.1010678.s009.xlsx]

## Sheet: Malawi
Table A: List of resistance associated transcripts commonly over-expressed between bendiocarb resistant, permethrin resistant and unexposed mosquitoes from Malawi at fold-change>2 FDR<0.05
Gene ID	R-Perm	R-Ben	MWI_C-S	Description
AFUN019220	2.9	3.8	3.1	ATP-binding cassette sub-family A member 3
AFUN019401	4.5	2.1	2.9	Cytochrome P450, CYP6M4
AFUN015785	2.1	2.2	2.1	Cytochrome P450, CYP6AA2
AFUN015801	2.3	2.5	2.3	Cytochrome P450, CYP6P2
AFUN020895	4.6	6.2	6	Cytochrome P450, CYP6P4a
AFUN001382	2.1	3	3.4	Cytochrome P450, CYP9J5
AFUN001383	3.3	4	4.1	Cytochrome P450, CYP9J5
AFUN015792	55.1	43.3	53.4	Cytochrome P450, CYP6P9a
AFUN015889	20.9	17	16.6	Cytochrome P450, CYP6P9b
AFUN002978	2.1	2.5	2	Cytochrome P450, CYP314A
AFUN015807	2.5	2.6	2.6	Glutathione S-transferase, GSTe1
AFUN015839	3	3.6	5.1	Glutathione S-transferase, GSTD3
AFUN016008	3.6	3.2	2.8	Glutathione S-transferase, GSTe6
AFUN017296	3.4	7	4.4	microRNA mir-279
AFUN000622	2.6	2.2	3	Solute carrier family 23 member 2
AFUN016449	3.5	3.1	3.8	Trypsin-1
AFUN020614	3.6	2.5	2.9	Trypsin-6
AFUN003724	2.6	2.5	3.1	CCAAT/enhancer-binding protein gamma
AFUN019110	3.1	2.7	3.2	Transcription factor Adf-1
AFUN019813	11.4	79.9	37.4	Retrovirus-related Pol polyprotein from transposon TNT 1-94

## Sheet: Malawi R-bendiocarb vs R-permet
Table B: Transcripts differentially expressed between bendiocarb and permethrin resistant mosquitoes from Malawi.
Up-regulated in R-bendiocarb vs R-permethrin
AFUN015887	0.0311	1.6	Gustatory receptor 68a
AFUN017296	0.0048	2.1	microRNA mir-279
AFUN019813	0.0137	7	Retrovirus-related Pol polyprotein from transposon TNT 1-94
Up-regulated in R-permethrin vs R-bendiocarb
AFUN019875	0.0493	2.1	Alpha-crystallin B chain
AFUN004002	0.0128	2	Argininosuccinate lyase
AFUN016052	0.0171	2.9	Carboxylic ester hydrolase
AFUN020948	0.0462	1.5	Chymotrypsin-1
AFUN009296	0.029	1.8	Superoxide dismutase
AFUN019401	0.0441	2.1	Cytochrome P450 CYP6M4
AFUN010918	0.0279	1.7	Probable cytochrome P450, CYP6N1
AFUN020278	0.0135	4.9	General odorant-binding protein 19d
AFUN002277	0.0124	5.4	odorant-binding protein
AFUN010262	0.0095	3.4	odorant-binding protein
AFUN008239	0.031	2	Sulfotransferase family cytosolic 1B member
AFUN002520	0.0491	1.7	Cuticle protein 6

## Sheet: southern vs UGA-FANG
Table C: Transcripts differentially expressed between southern African mosquitoes (Malawi and FUMOZ) (resistant to bendiocarb and permethrin) compared to combined Uganda and FANG mosquitoes both fully susceptible to bendiocarb.
Gene ID	Corrected P	FC (abs)	Aliases
Up-regulated in Southern Africa bendiocarb resistant
AFUN020947	0.031	2.2	Chymotrypsin-2
AFUN020948	0.044	2.1	Chymotrypsin-1
AFUN015785	5.71e-12	2.2	Cytochrome P450, CYP6AA2
AFUN015801	3.63e-10	3.6	Cytochrome P450, CYP6P2
AFUN020895	0.00048	2.6	Cytochrome P450, CYP6P4a
AFUN015792	9.17e-17	30.4	Cytochrome P450, CYP6P9a
AFUN015889	0.000416	5.2	Cytochrome P450, CYP6P9b
AFUN003128	0.021	2.1	Trypsin-7
AFUN005154	0.034	2	Gustatory receptor, Gr58
AFUN019050	0.04	2.8	Endocuticle structural glycoprotein ABD-5
AFUN019523	0.0026	3.5	Cytochrome P450 CYP4G15-like
AFUN022214	0.0197	2.6	Transcription initiation factor TFIID subunit 9
AFUN021592	0.0011	2.3	Larval cuticle protein LCP-30
AFUN019813	0.0184	4.9	Retrovirus-related Pol polyprotein from transposon TNT 1-94
Up-regulated in Uganda/FANG bendiocarb susceptible
AFUN015888	0.0011	2.7	Cytochrome P450, CYP6P5
AFUN021056	0.0326	2.9	ATP-binding cassette sub-family A member 3
AFUN019775	0.0346	8.4	Heat shock protein 70 A1

## Sheet: R-bendiocarb vs R-permethrin
Table D: Transcripts differentially expressed between bendiocarb and permethrin resistant mosquitoes from Ghana.
		Up-regulated in R-bendiocarb vs R-permethrin
AFUN006524		0.0216		3.3	cuticular protein 3
AFUN022110		0.0332		1.7	cuticular protein RR-1 family
AFUN022112		0.0382		2.9	cuticular protein RR-1 family
AFUN021589		0.0328		1.6	cuticular protein RR-1 family
AFUN007919		0.0223		1.5	cuticular protein RR-2 family
AFUN004126		0.0357		1.9	cuticular protein RR-2 family
AFUN004316		0.0219		1.8	Cytochrome P450, CYP4H17
AFUN015894		0.0358		1.5	Cytochrome P450, CYP4H26
AFUN016458		0.0168		1.7	D7 short form salivary protein
AFUN020678		0.0052		1.5	Glucose dehydrogenase
AFUN006221		0.0027		1.6	Glutathione peroxidase
AFUN015985		0.0288		1.9	Gustatory receptor, GR31
AFUN015855		0.0482		2	Gustatory receptor, GR60
AFUN015817		0.0429		1.5	Gustatory receptor, GR15
AFUN015818		0.0341		1.5	Gustatory receptor, GR17
AFUN008425		0.0379		2.5	Gustatory receptor, GR18
AFUN002184		0.0195		1.7	Gustatory receptor, GR2
AFUN021404		0.0386		1.5	Heme peroxidase
AFUN011830		0.0316		2.3	Odorant receptor, OR22
AFUN009851		0.0192		2.2	Odorant receptor, OR23
AFUN008090		0.0259		2	Odorant receptor, OR36
AFUN002277		0.0012		1.5	Odorant-binding protein
AFUN009738		0.0199		1.9	Odorant-binding protein
AFUN021083		0.047		1.6	Odorant-binding protein
AFUN018655		0.0201		1.9	Odorant-binding protein
AFUN022157		0.0194		3.4	Chymotrypsin-1
AFUN016510		0.0135		1.5	Esterase E4
AFUN018636		0.0278		1.9	Cuticle protein 6
AFUN009946		0.0344		4.3	Chymotrypsin-elastase inhibitor ixodidin
AFUN009939		0.0429		2.2	Cuticle protein 19
AFUN018890		0.0327		3.1	Cuticle protein 19
AFUN009932		0.0399		4	Cuticle protein 19
AFUN005998		0.0248		1.9	Solute carrier family 25 member 45
AFUN019730		0.0149		1.6	Pupal cuticle protein Edg-84A
AFUN019607		0.0311		2.9	Cuticle protein
AFUN019611		0.015		2.5	Cuticle protein
AFUN019428		0.0362		3.4	Adult cuticle protein 1
AFUN021591		0.0373		1.5	Larval cuticle protein LCP-30
Up-regulated in R-permethrin vs R-bendiocarb
AFUN019875	0.0228		2.1		alpha-crystallin B chain
AFUN008656	0.0049		1.8		alpha-crystallin B chain
AFUN002514	0.0396		3.7		Carboxylesterase
AFUN018713	0.0224		1.6		Carboxylesterase
AFUN022108	0.0366		1.5		Cuticle protein 19
AFUN019467	0.0019		2.4		Heat shock protein 70 B2
AFUN019178	0.00096		2.5		Heat shock protein 70 B2
AFUN019671	0.0012		2.3		Heat shock protein 70 B2
AFUN019570	0.000761		2.5		Heat shock protein 70 B2
AFUN019513	0.002		3.6		Heat shock protein 70 B2
AFUN019289	0.002		1.6		Heat shock protein 70 B2
AFUN019775	0.000755		3.4		Heat shock protein 70 A1
