# Supplementary material for: The duplicated P450s CYP6P9a/b drive carbamates and pyrethroids cross-resistance in the major African malaria vector Anopheles funestus
Source: PLoS Genet. 2023 Mar 27;19(3):e1010678. doi: 10.1371/journal.pgen.1010678 (PMC10089315; doi:10.1371/journal.pgen.1010678)
Supplement: S3 Table — (XLSX) [file pgen.1010678.s010.xlsx]

## Sheet: Feuil1
Table A: List of SNPs significant between the Southern bendiocarb resistant (R) and Eastern African bendiocarb susceptible mosquitoes using unpaired t-test.
Transcripts	Type of substitution	position		Nucleotide	Amino acid	Log10 South vs UGA	Log10 South vs UGA-FNG	Description	Chromosome
AFUN007551	splice_site	8301560		c.13-7T>C		93.3	38.1	close to CYP9K1	chrX
AFUN020405	intronic	8573680		c.2174-1509T>G		142.3	15.2	close to CYP6P9a and CYP6P9b on rp1	chr2
AFUN020405	intronic	8569152		c.1957-2580T>C		108.1	129.8	close to CYP6P9a and CYP6P9b on rp1	chr2
AFUN009558	intergenic	78641505				24.1	10.4	TOLL-like receptor 11	chr3
AFUN018833	non_synonymous	26699724		c.719A>C	His240Pro	29.4	10.8	Serine Protease	chr3

## Sheet: Feuil2
Table B: Summary of significant SNPs detected between the bendiocarb resistant southern African mosquitoes (Malawi and FUMOZ) (R) and bendiocarb susceptible (Uganda and FANG) (S). Significant SNPs were those with frequency of 1-35% in southern mosquitoes (R) since they are similar to the FUMOZ reference genome and 75-100% in Uganda/FANG.
Transcripts	Chrom	Nsyn	SpS	Syn	Int	5'UTR	3'UTR	Description
AFUN021912	chr2	33	2	55	20	6	29	INO80 complex subunit D
AFUN015786	chr2	9	0	18	1	0	1	Cytochrome P450, CYP6AA1
AFUN008362	chr2	9	0	8	7	1	2
AFUN015801	chr2	8	1	25	5	1	6	Cytochrome P450, CYP6P2
AFUN015802	chr2	7	0	13	0	1	0	Cytochrome P450, CYP6P1
AFUN015787	chr2	7	0	14	1	0	2	carboxylesterase
AFUN015793	chr2	6	0	12	2	0	0	carboxylesterase
AFUN015888	chr2	6	0	16	1	0	5	Cytochrome P450, CYP6P5
AFUN015785	chr2	5	1	21	5	0	11	Cytochrome P450, CYP6AA2
AFUN015714	chr2	5	1	17	4	0	16	Cytochrome P450, CYP6AD1
AFUN008357	chr2	5	2	9	6	3	1	Cytochrome P450, CYP6P15
AFUN008365	chr2	5	0	12	8	3	13	protein HEXIM1/2 (AGAP002875)
AFUN008363	chr2	5	0	4	28	8	12
AFUN021911	chr2	5	10	26	40	2	2	Protein FAM91A1
AFUN021727	chr3	5	0	1	0	0	0	Serine proteinase stubble
AFUN011616	chr2	4	0	8	4	0	0	acetylcholinesterase
AFUN015792	chr2	4	0	24	2	0	4	cytochrome P450, CYP6P9a
AFUN003583	chr2	4	0	24	0	0	0	Protein turtle
AFUN022270	chr2	4	0	2	0	0	0
AFUN020895	chr2	3	1	21	0	0	2	Cytochrome P450, CYP6P4a
AFUN021097	chrX	3	0	13	0	0	0	Cytochrome P450
AFUN015889	chr2	2	0	26	0	0	4	Cytochrome P450, CYP6P9b
AFUN015993	chr2	2	0	1	0	0	0	cytochrome P450, CYP4D15
AFUN021910	chr2	2	5	18	6	0	5	lipase
AFUN019289	chr2	2	0	0	0	0	0	Heat shock protein 70 B2
AFUN021726	chr3	2	0	0	0	0	0	CLIP-domain serine protease
AFUN019365	chr2	1	2	16	3	1	3	Cytochrome P450
AFUN021443	chr2	1	0	0	0	0	0	thioester-containing protein
AFUN019728	chr2	1	0	0	0	0	0	Serine protease easter
AFUN020228	chr2	1	0	2	1	0	0	Serine protease gd
AFUN007162	chr3	1	1	1	0	0	0	ATP-binding cassette transporter, ABCE
AFUN002085	chr3	1	0	0	0	0	0	C-type lectin (CTL) - mannose binding
AFUN015904	chr3	1	0	0	0	0	0	cytochrome P450, CYP4J5
AFUN001144	chr3	1	0	1	0	0	0	RAD54-like protein
AFUN005363	chr3	1	0	0	0	0	0
AFUN008495	chr3	1	0	1	0	0	0
Total		162	26	409	144	26	118
