# Supplementary material for: The duplicated P450s CYP6P9a/b drive carbamates and pyrethroids cross-resistance in the major African malaria vector Anopheles funestus
Source: PLoS Genet. 2023 Mar 27;19(3):e1010678. doi: 10.1371/journal.pgen.1010678 (PMC10089315; doi:10.1371/journal.pgen.1010678)
Supplement: S4 Table — (XLSX) [file pgen.1010678.s011.xlsx]

## Sheet: flies bioassays
Table A: flies bioassays results
	Bendiocarb 0.007%	0 H	1 H	2 H	3 H	4 H	5 H	6 H	7 H	8 H	9 H	10 H	11H	12H	24 H	total	t0-1	%M 1h	%M 2h	%M 3h	%M 4h	%M 5h	%M 6h	%M 7h	%M 8h	%M 9h	%M 10h	%M 11h	%M 12h	%M 24h
	Fem GAL4-actin/UAS-No FUMOZ (unexposed)	0	0	0	0	0	0	0	0	0	0	0	0	0	0	12	12	0	0	0	0	0	0	0	0	0	0	0	0	0
	Fem GAL4-actin/UAS-CYP6P9a	0 H	1 H	2 H	3 H	4 H	5 H	6 H	7 H	8 H	9 H	10 H	11H	12H	24 H	total	t0-1	%M 1h	%M 2h	%M 3h	%M 4h	%M 5h	%M 6h	%M 7h	%M 8h	%M 9h	%M 10h	%M 11h	%M 12h	%M 24h
	Fem GAL4-actin/UAS-CYP6P9a R1	0	0	0	0	0	2	2	5	5	5	6	6	7	12	19	19	0	0	0	0	10.5263	10.5263	26.3158	26.3158	26.3158	31.5789	31.5789	36.8421	63.1579
	Fem GAL4-actin/UAS-CYP6P9a R2	0	0	0	0	1	0	0	2	2	2	2	3	5	6	20	20	0	0	0	5	0	0	10	10	10	10	15	25	30
	Fem GAL4-actin/UAS-CYP6P9a R3	0	0	0	0	0	1	1	2	3	4	5	6	6	7	16	16	0	0	0	0	6.25	6.25	12.5	18.75	25	31.25	37.5	37.5	43.75
	Fem GAL4-actin/UAS-CYP6P9a R4	0	0	0	1	1	2	2	3	3	4	5	6	6	10	17	17	0	0	5.88235	5.88235	11.7647	11.7647	17.6471	17.6471	23.5294	29.4118	35.2941	35.2941	58.8235
	Fem GAL4-actin/UAS-CYP6P9b	0 H	1 H	2 H	3 H	4 H	5 H	6 H	7 H	8 H	9 H	10 H	11H	12H	24 H	total	t0-1	%M 1h	%M 2h	%M 3h	%M 4h	%M 5h	%M 6h	%M 7h	%M 8h	%M 9h	%M 10h	%M 11h	%M 12h	%M 24h
	Fem GAL4-actin/UAS-CYP6P9b R1	0	0	0	0	0	0	0	0	2	2	2	2	2	5	17	17	0	0	0	0	0	0	0	11.7647	11.7647	11.7647	11.7647	11.7647	29.4118
	Fem GAL4-actin/UAS-CYP6P9b R2	0	0	0	0	0	0	0	0	1	1	1	2	2	7	16	16	0	0	0	0	0	0	0	6.25	6.25	6.25	12.5	12.5	43.75
	Fem GAL4-actin/UAS-CYP6P9b R3	0	0	0	0	0	0	0	0	0	0	0	0	0	6	18	18	0	0	0	0	0	0	0	0	0	0	0	0	33.3333
	Fem GAL4-actin/UAS-CYP6P9b R4	0	0	0	0	1	1	1	1	5	5	6	6	7	13	19	19	0	0	0	5.26316	5.26316	5.26316	5.26316	26.3158	26.3158	31.5789	31.5789	36.8421	68.4211
	Fem GAL4-actin/UAS-NO FUMOZ	0 H	1 H	2 H	3 H	4 H	5 H	6 H	7 H	8 H	9 H	10 H	11H	12H	24 H	total	t0-1	%M 1h	%M 2h	%M 3h	%M 4h	%M 5h	%M 6h	%M 7h	%M 8h	%M 9h	%M 10h	%M 11h	%M 12h	%M 24h
	Fem GAL4-actin/UAS-FUMOZ R1	0	0	0	0	0	7	9	18	18	18	19	19	19	20	22	22	0	0	0	0	31.8182	40.9091	81.8182	81.8182	81.8182	86.3636	86.3636	86.3636	90.9091
	Fem GAL4-actin/UAS-FUMOZ R2	0	0	0	1	1	9	13	16	18	18	18	18	18	19	20	20	0	0	5	5	45	65	80	90	90	90	90	90	95
	Fem GAL4-actin/UAS-FUMOZ R3	0	0	0	0	0	2	9	15	19	21	22	22	23	23	24	24	0	0	0	0	8.33333	37.5	62.5	79.1667	87.5	91.6667	91.6667	95.8333	95.8333
	Fem GAL4-actin/UAS-FUMOZ R4	0	1	1	1	1	4	7	15	15	17	18	19	19	21	24	24	4.16667	4.16667	4.16667	4.16667	16.6667	29.1667	62.5	62.5	70.8333	75	79.1667	79.1667	87.5
		Average % Mortality
			AVe%M 1h	AVe%M 2h	AVe%M 3h	AVe%M 4h	AVe%M 5h	AVe%M 6h	AVe%M 7h	AVe%M 8h	AVe%M 9h	AVe%M 10h	AVe%M 11h	AVe%M 12h	AVe%M 24h
		exp-CYP6P9a	0	0	1.47059	2.72059	7.13526	7.13526	16.6157	18.1782	21.2113	25.5602	29.8433	33.6591	48.9329
		exp-CYP6P9b	0	0	0	1.31579	1.31579	1.31579	1.31579	11.0826	11.0826	12.3984	13.9609	15.2767	43.729
		control-NO FMZ	1.04167	1.04167	2.29167	2.29167	25.4545	43.1439	71.7045	78.3712	82.5379	85.7576	86.7992	87.8409	92.3106
		Standard Error
			error 1h	error 2h	error 3h	error 4h	error 5h	error 6h	error 7h	error 8h	error 9h	error 10h	error 11h	error 12h	error 24h
		CYP6P9a	0	0	1.47059	1.58102	2.6556	2.6556	3.60396	3.33807	3.78018	5.20859	5.09634	2.92315	7.55807
		CYP6P9b	0	0	0	1.31579	1.31579	1.31579	1.31579	5.61763	5.61763	6.83019	6.53363	7.73783	8.76903
		NO-FUMOZ	1.04167	1.04167	1.33398	1.33398	8.12857	7.69145	5.32719	5.77089	4.26048	3.75287	2.77463	3.48766	1.93108
		Average % Mortality
			1h	2h	3h	4h	5h	6h	7h	8h	9h	10h	11h	12h	24h
		exp-CYP6P9a	0	0	1.47059	2.72059	7.13526	7.13526	16.6157	18.1782	21.2113	25.5602	29.8433	33.6591	48.9329
		exp-CYP6P9b	0	0	0	1.31579	1.31579	1.31579	1.31579	11.0826	11.0826	12.3984	13.9609	15.2767	43.729
		control-NO FMZ	1.04167	1.04167	2.29167	2.29167	25.4545	43.1439	71.7045	78.3712	82.5379	85.7576	86.7992	87.8409	92.3106
		CYP6P9a average % Mortality
			1h	2h	3h	4h	5h	6h	7h	8h	9h	10h	11h	12h	24h
		exp-CYP6P9a	0	0	1.47059	2.72059	7.13526	7.13526	16.6157	18.1782	21.2113	25.5602	29.8433	33.6591	48.9329
		control-NO FMZ	1.04167	1.04167	2.29167	2.29167	25.4545	43.1439	71.7045	78.3712	82.5379	85.7576	86.7992	87.8409	92.3106
		T ratio	1	1	0.4135	0.2073	2.142	4.425	8.565	9.029	10.77	9.377	9.815	11.91	5.561
		adjusted p value	0.827906	0.827906	0.90611	0.90611	0.326147	0.026378	0.001112	0.00093	0.000455	0.000835	0.000708	0.000276	0.009981
		Significant?	No	No	No	No	No	Yes	Yes	Yes	Yes	Yes	Yes	Yes	Yes

## Sheet: mosquitoes bioassays
Table B: WHO bioassays results
	Species	Date of Bioassay	Bioassay No.	Insecticide	No. of Replicates	Sex	Time expo.	Alive after 24 H	Dead after 24 H	% Mortality
	Fz/Fg F4	2020-11-14	1	1x (0.1%) Propoxur	4	Female	60 mins	20	67	77.5
	Fz/Fg F4			1x (0.1%) Bendiocarb	4	Female		24	60	71.5
	Fz/Fg F4			Control unexposed	2	Female		54	0	0
	Fz/Fg F4	2020-11-18	2	1x (0.1%) Propoxur	4	Female		0	87	100
	Fz/Fg F4			1x (0.1%) Bendiocarb	5	Female		11	85	87
	Fz/Fg F4			1x (0.05%) Deltamethrin	4	Female		49	30	30.3
	Fz/Fg F4			Control unexposed	1	Female		18	0	0
	Fz/Fg F4	2020-11-22	3	1x (0.1%) Bendiocarb	4	Female		11	95	89.3
	Fz/Fg F4			1x (0.1%) Propoxur	4	Female		6	78	92.3
	Fz/Fg F4			Control unexposed	2	Female		46	1	2.3
	Fz/Fg F4	2020-12-01	4	1x (0.1%) Propoxur	5	Female		35	74	68
	Fz/Fg F4			1x (0.05%) Deltamethrin	4	Female		54	42	44
	Fz/Fg F4			Control unexposed	1	Female		22	0	0
	Fz/Fg F4	2020-12-11	5	1x (0.1%) Bendiocarb	3	Female		10	60	86
	Fz/Fg F4			1x (0.1%) Bendiocarb + 4% PBO	3	Female		3	64	95
	Fz/Fg F4			4% PBO	1	Female		21	0	0
	Fz/Fg F4			Control unexposed	2	Female		48	0	0
	Fz/Fg F4	2020-12-15	6	1x (0.1%) Bendiocarb	1	Female		2	20	91
	Fz/Fg F4			1x (0.1%) Bendiocarb + 4% PBO	2	Female		0	42	100
	Fz/Fg F4			4% PBO	1	Female		22	0	0
	Fz/Fg F4			Control	1	Female		21	0	0
				Insecticide	% Mortality	Standard Error.	Alive after 24 H	Dead after 24 H
				Control unexposed	0.383333	0.383333	209	1
				1x Propoxur (0.1%)	85	7.20145	107	307
				1x Bendiocarb (0.1%)	83	3.47658	56	320
				1x Deltamethrin (0.05%)	37	6.85	103	72
				1x Ben. (0.1%) + 4% PBO	98	2.5	3	106
