# Supplementary material for: The duplicated P450s CYP6P9a/b drive carbamates and pyrethroids cross-resistance in the major African malaria vector Anopheles funestus
Source: PLoS Genet. 2023 Mar 27;19(3):e1010678. doi: 10.1371/journal.pgen.1010678 (PMC10089315; doi:10.1371/journal.pgen.1010678)
Supplement: S5 Table — (XLSX) [file pgen.1010678.s012.xlsx]

## Sheet: Bendiocarb
Table A : Resistance markers genotyping in Bendiocarb bioassay samples																								Combined
	dead samples				Alive samples					Summary (6.5 kb insertion)							summary (CYP6P9a RFLP)							6.5kb + CYP6P9a
	sample ID	6p9ab INS	6p9a		sample ID	6p9ab INS	6p9a			n							n							n
	DE_1		RS		AL_1					6p9ab INS	RR	RS	SS	total			6p9a RFLP	RR	RS	SS	total			6.5kb + CYP6P9a	RR/RR	RR/RS	RS/RS	RS/SS	SS/SS	total
	DE_2	SS	SS		AL_2					Dead	9	23	10	42			Dead	5	19	12	36			Dead	5	1	18	1	11	36
	DE_3	SS	SS		AL_3	RR	RR			Alive	18	21	0	39			Alive	18	12	0	30			Alive	11	7	12	0	0	30
	DE_4		SS		AL_4	RS	RS
	DE_5	RS	RS		AL_5	RR	RR			% Genotype frequency (6.5kb insertion)
	DE_6	RS	RS		AL_6	RR	RR			6p9ab INS	RR	RS	SS	total			% Genotype frequency (CYP6P9a)							% Genotype frequency (6.5kb + CYP6P9a)
	DE_7	RS	RS		AL_7	RR	RR			Dead	21.4286	54.7619	23.8095	100			6p9ab INS	RR	RS	SS	total			6.5kb + CYP6P9a	RR/RR	RR/RS	RS/RS	RS/SS	SS/SS	total
	DE_8	RS	RS		AL_8	RR	RR			Alive	46.1538	53.8462	0	100			Dead	13.8889	52.7778	33.3333	100			Alive	36.6667	23.3333	40	0	0	100
	DE_9	RR			AL_9	RR	RR										Alive	60	40	0	100			Dead	13.8889	2.77778	50	2.77778	30.5556	100
	DE_10	RS			AL_10	RR	RR
	DE_11	RR	RR		AL_11	RS	RS			% Allele frequency (6.5kb insertion)
	DE_12	RS	RS		AL_12	RR	RR			6p9ab INS	R	S	total				% Allele frequency (CYP6P9a)							STATS (6.5kb + CYP6P9a)
	DE_13	SS	SS		AL_13					Dead	48.8095	51.1905	100				6p9a RFLP	R	S	total					OR	CI	P value (Fisher's exact test)
	DE_14	RR	RR		AL_14	RR	RR			Alive	73.0769	26.9231	100				Dead	40.2778	59.7222	100				RR/RR vs RR/RS	0.2408	0.05108 to 1.156	0.073
	DE_15	RR	RR		AL_15	RR	RR										Alive	80	20	100				RR/RR vs RS/RS	3.462	1.610 to 7.273	0.0013
	DE_16	RS	RS		AL_16	RS	RS																	RR/RR vs RS/SS	Infinity	1.151 to Infinity	0.0824
	DE_17	SS	SS		AL_17					STATS (6.5kb insertion)														RR/RR vs SS/SS	Infinity	18.69 to Infinity	<0.0001
	DE_18	RS	RS		AL_18	RR	RR			6.5kb SV	ODDS RATIOS	CI	P value				STATS (CYP6P9a)							RR/RS vs RS/RS	14.38	3.340 to 63.62	<0.0001
	DE_19	RR	RR		AL_19	RR	RR			RR vs RS	2.199	1.226 to 3.891	0.0098				6p9a RFLP	ODDS RATIOS	CI	P value				RR/RS vs RS/SS	Infinity	3.178 to Infinity	0.0171
	DE_20	RS	RS		AL_20	RR	RR			RR vs SS	infinity	57.58 to infinity	<0.0001				RR vs RS	5.545	2.993, 10.02	<0.0001				RR/RS vs SS/SS	Infinity	46.96 to Infinity	<0.0001
	DE_21	RS	RS		AL_21	RR	RR			RS vs SS	infinity	26.69 to infinity	<0.0001				RR vs SS	infinity	96.6, infinity	<0.0001				RS/RS vs RS/SS	Infinity	0.3572 to Infinity	0.5031
	DE_22	RS	RS		AL_22					R vs S	2.814	1.583 to 4.955	0.0008				RS vs SS	infinity	18.41, infinity	<0.0001				RS/RS vs SS/SS	Infinity	6.423 to Infinity	<0.0001
	DE_23	RS	RS		AL_23	RR	RR										R vs S	6	3.178, 11.09	<0.0001				RS/SS vs SS/SS			>0.9999
	DE_24	RR	RR		AL_24	RR	RR
	DE_25	RS	RS		AL_25	RR	RR
	DE_26	RS	RS		AL_26	RR	RR			6.5kb SV	P value and statistical significance						6p9a	P value and statistical significance
	DE_27				AL_27	RS	RS				Test	Chi-square						Test	Chi-square
	DE_28				AL_28						Chi-square, df	100.9, 2						Chi-square, df	127.9, 2
	DE_29	RS	RS		AL_29	RR	RR				P value	<0.0001						P value	<0.0001
	DE_30				AL_30	RS	RR				P value summary	****						P value summary	****
	DE_31				AL_31	RR	RR
	DE_32	RS	RS		AL_32	RR
	DE_33	RS	RS		AL_33	RS	RR
	DE_34	RR	RR		AL_34	SS	SS
	DE_35	RR	RS		AL_35	RR	RR
	DE_36	SS	SS		AL_36	RS	RS
	DE_37	RS	RS		AL_37		RR
	DE_38		RR		AL_38
	DE_39		RR		AL_39	RS	RS
	DE_40	RS	RS		AL_40	RR	RS
	DE_41	SS	SS
	DE_42	RS	RS
	DE_43	RR	RR
	DE_44	RS	RS
	DE_45	RS	RS
	DE_46		RS
	DE_47	RS	RS
	DE_48	SS	SS
	DE_49	RS	RS
	DE_50

## Sheet: Propoxur
Table B : Resistance markers genotyping in Propoxur bioassay samples
	dead samples					Alive samples																		Combined
	sample ID	6p9ab INS	6p9a			sample ID	6p9ab INS	6p9a		summary (6.5 kb insertion)							summary (CYP6P9a RFLP)							6.5kb + CYP6P9a
	DE_1	RS	RS			AL_1	RR	RR		n							n							n
	DE_2	RS	RS			AL_2	RR	RR		6p9ab INS	RR	RS	SS	total			6p9a RFLP	RR	RS	SS	total			6.5kb + CYP6P9a	RR/RR	RR/RS	RS/RS	RS/SS	SS/SS	total
	DE_3	SS	SS			AL_3	RS	RR		Dead	9	23	10	42			Dead	5	19	12	36			Dead	5	1	18	1	11	36
	DE_4	SS	SS			AL_4	RR	RS		Alive	18	21	0	39			Alive	18	12	0	30			Alive	11	7	12	0	0	30
	DE_5	RS				AL_5	RS	RR
	DE_6	SS	SS			AL_6	RS	RS
	DE_7	RS				AL_7	RR	RR		% Genotype frequency (6.5kb insertion)							% Genotype frequency (CYP6P9a)							% Genotype frequency (6.5kb + CYP6P9a)
	DE_8	RR	RR			AL_8	RR	RR		6p9ab INS	RR	RS	SS	total			6p9ab INS	RR	RS	SS	total			6.5kb + CYP6P9a	RR/RR	RR/RS	RS/RS	RS/SS	SS/SS	total
	DE_9					AL_9				Dead	21.4286	54.7619	23.8095	100			Dead	13.8889	52.7778	33.3333	100			Alive	36.6667	23.3333	40	0	0	100
	DE_10		SS			AL_10	RR	RS		Alive	46.1538	53.8462	0	100			Alive	60	40	0	100			Dead	13.8889	2.77778	50	2.77778	30.5556	100
	DE_11	RS	RS			AL_11	RS	RS
	DE_12	RS	RS			AL_12	RR
	DE_13	RR				AL_13	RS	RS		% Allele frequency (6.5kb insertion)							% Allele frequency (CYP6P9a)							STATS (6.5kb + CYP6P9a)
	DE_14	RR	RR			AL_14	RR			6p9ab INS	R	S	total				6p9a RFLP	R	S	total					OR	CI	P value (Fisher's exact test)
	DE_15	SS	SS			AL_15	RR	RR		Dead	48.8095	51.1905	100				Dead	40.2778	59.7222	100				RR/RR vs RR/RS	0.2408	0.05108 to 1.156	0.073
	DE_16	RS	RS			AL_16	RR	RS		Alive	73.0769	26.9231	100				Alive	80	20	100				RR/RR vs RS/RS	3.462	1.610 to 7.273	0.0013
	DE_17	RS	RS			AL_17	RS	RS																RR/RR vs RS/SS	Infinity	1.151 to Infinity	0.0824
	DE_18	SS	SS			AL_18	RR	RR																RR/RR vs SS/SS	Infinity	18.69 to Infinity	<0.0001
	DE_19	RS	RS			AL_19	RS	RS		STATS (6.5kb insertion)							STATS (CYP6P9a)							RR/RS vs RS/RS	14.38	3.340 to 63.62	<0.0001
	DE_20	RS	RS			AL_20	RS	RS		6.5kb SV	ODDS RATIOS	CI	P value				6p9a RFLP	ODDS RATIOS	CI	P value				RR/RS vs RS/SS	Infinity	3.178 to Infinity	0.0171
	DE_21	SS	SS			AL_21	RS	RR		RR vs RS	2.199	1.226 to 3.891	0.0098				RR vs RS	5.545	2.993, 10.02	<0.0001				RR/RS vs SS/SS	Infinity	46.96 to Infinity	<0.0001
	DE_22	SS	SS			AL_22	RR	RR		RR vs SS	infinity	57.58 to infinity	<0.0001				RR vs SS	infinity	96.6, infinity	<0.0001				RS/RS vs RS/SS	Infinity	0.3572 to Infinity	0.5031
	DE_23	SS	SS			AL_23	RS	RR		RS vs SS	infinity	26.69 to infinity	<0.0001				RS vs SS	infinity	18.41, infinity	<0.0001				RS/RS vs SS/SS	Infinity	6.423 to Infinity	<0.0001
	DE_24	RR				AL_24				R vs S	2.814	1.583 to 4.955	0.0008				R vs S	6	3.178, 11.09	<0.0001				RS/SS vs SS/SS			>0.9999
	DE_25	RS	RS			AL_25	RR
	DE_26	RS	RS			AL_26	RS			6.5kb SV	P value and statistical significance						6p9a	P value and statistical significance
	DE_27	RS	RS			AL_27	RS				Test	Chi-square						Test	Chi-square
	DE_28	RR	RS			AL_28	RS				Chi-square, df	100.9, 2						Chi-square, df	127.9, 2
	DE_29	RS	RS			AL_29	RR				P value	<0.0001						P value	<0.0001
	DE_30	SS	SS			AL_30	RS				P value summary	****						P value summary	****
	DE_31	RS	RS			AL_31	RR
	DE_32	RS	SS			AL_32	RR	RR
	DE_33	RS	RS			AL_33	RR
	DE_34	RR				AL_34
	DE_35	RS	RS			AL_35	RR	RR
	DE_36	RR	RR			AL_36	RS	RR
	DE_37	RS	RS			AL_37	RS	RS
	DE_38	RS	RS			AL_38	RS	RS
	DE_39	SS	SS			AL_39
	DE_40	RR	RR			AL_40	RS	RS
	DE_41	RS				AL_41	RS	RS
	DE_42					AL_42	RS	RS
	DE_43					AL_43	RS	RS
	DE_44	RR	RR
	DE_45
	DE_46
	DE_47
	DE_48
	DE_49	RS
	DE_50	RS	RS
